# Supplementary material for: Health Equity of Hypertension Management Between Local Residents and Internal Migrants in Shenzhen, China: Cross-Sectional Study
Source: JMIR Public Health Surveill. 2025 Feb 10;11:e65548. doi: 10.2196/65548 (PMC11833189; doi:10.2196/65548)
Supplement: Multimedia Appendix 1 [file publichealth-v11-e65548-s001.xlsx]

## Sheet: Sheet1
Two-proportion z-test for Enrollment Rates between Local Residents and Internal Migrants
Characteristics	Total（N）		Enrolled(N)		The pooled proportion	Standard Error	Z	P value
	Local Residents	Internal Migrants	Local Residents	Internal Migrants
sexcode
male	196001	479691	89402	284050	0.552696	0.00133294	-2041.43	<.001
female	148525	335997	66683	202115	0.554769	0.0015486	-1667.33	<.001
Age group
18-44	72361	206818	18782	90841	0.392662	0.00210921	-2170.03	<.001
45-64	175887	433351	83580	274712	0.588099	0.00139148	-2020.59	<.001
＞65	96278	175519	53723	120612	0.641416	0.00192337	-877.146	<.001
Marital status
Single	42068	66651	5240	14778	0.184126	0.00241347	-1116.92	<.001
Married	295309	736063	147202	463006	0.591647	0.00107068	-2472.17	<.001
Widowed//Divorced	5846	11045	3412	7993	0.675212	0.00757418	-232.232	<.001
Missing	1303	1929	231	388	0.191522	0.0141105	-106.472	<.001
Occupation
Technical Personnel/Office Staff	97352	82179	47737	44133	0.511722	0.00236792	-183.346	<.001
Business Service Industry	70918	152418	34758	87362	0.546799	0.00226278	-894.175	<.001
Agriculture and Forestry	6680	33109	3577	20515	0.605494	0.00655544	-793.2	<.001
Industry	13889	180901	7855	126813	0.69135	0.00406733	-3830.2	<.001
Other	71198	72089	18754	25800	0.310942	0.0024457	-454.799	<.001
Unemployed	84382	294087	43397	181443	0.594078	0.00191777	-1911.97	<.001
Missing	107	905	7	99	0.104743	0.0313048	-449.69	<.001
Education Level
Bachelor's degree or above	66514	30987	28613	12190	0.418488	0.00339296	1.22312	0.221286
College Diploma	58223	55456	27111	26503	0.471626	0.00296202	-172.832	<.001
High School/Technical School	91916	209333	47939	121279	0.561721	0.00196329	-1022.93	<.001
Junior High School	46814	278003	26355	186452	0.65516	0.00237459	-2742.22	<.001
Elementary School or Below	30999	174152	18481	126081	0.704661	0.00281222	-2213.92	<.001
Missing	50060	67757	7586	13660	0.180331	0.00226587	-727.82	<.001
Insurance Type
Urban Employees	167490	310490	80523	189789	0.56553	0.00150278	-1248.48	<.001
Urban Residents	91130	51055	51233	30657	0.57594	0.00273199	-13.2456	<.001
Fully Self-funded	49764	423398	20301	259871	0.592127	0.00232886	-5321.47	<.001
Other	1515	3657	456	2063	0.487046	0.0152716	-276.535	<.001
Missing	34627	27088	3572	3785	0.119209	0.0026284	-363.9	<.001
Two-proportion z-test for Follow-up Rates between Local Residents and Internal Migrants
Characteristics	Enrolled		Followed		The pooled proportion	Standard Error	Z	P value
sexcode	Local Residents	Internal Migrants	Local Residents	Internal Migrants
male	89402	284050	48848	171218	0.589275	0.0018866	-1568.28	<.001
female	66683	202115	35787	113586	0.555707	0.00221903	-1188.48	<.001
Age group
18-44	18782	90841	9565	56120	0.59919	0.00392817	-1363.98	<.001
45-64	83580	274712	45131	161615	0.577032	0.00195156	-1558.26	<.001
＞65	53723	120612	29939	67069	0.556446	0.00257692	-653.067	<.001
Marital status
Single	5240	14778	2428	7629	0.502398	0.008039	-333.217	<.001
Married	147202	463006	80168	272661	0.578211	0.00147768	-1933.11	<.001
Widowed//Divorced	3412	7993	2001	4425	0.563437	0.0101423	-160.214	<.001
Missing	231	388	38	89	0.20517	0.0335596	-64.8876	<.001
Occupation
Technical Personnel/Office Staff	47737	44133	26918	26000	0.57601	0.0032634	-123.189	<.001
Business Service Industry	34758	87362	18956	51671	0.578341	0.00313168	-696.261	<.001
Agriculture and Forestry	3577	20515	2015	11880	0.576747	0.00895228	-595.654	<.001
Industry	7855	126813	4568	84192	0.659102	0.00551145	-3238.58	<.001
Other	18754	25800	9216	12241	0.481595	0.00479471	-174.53	<.001
Unemployed	43397	181443	22962	98816	0.541621	0.00266254	-1417.57	<.001
Missing	7	99	0	4	0.0377358	0.0745265		<.001
Education Level
Bachelor's degree or above	28613	12190	15248	6481	0.532534	0.00539649	19.9881	<.001
College Diploma	27111	26503	14640	14907	0.551106	0.00429644	-111.31	<.001
High School/Technical School	47939	121279	26429	72076	0.582119	0.00266084	-817.732	<.001
Junior High School	26355	186452	14595	113321	0.601089	0.00322244	-2237.61	<.001
Elementary School or Below	18481	126081	10490	72675	0.575289	0.0038934	-1633.64	<.001
Missing	7586	13660	3233	5344	0.4037	0.00702536	-174.621	<.001
Insurance Type
Urban Employees	80523	189789	44582	121466	0.614283	0.00204718	-1060.43	<.001
Urban Residents	51233	30657	28688	17547	0.564599	0.00358006	-14.4405	<.001
Fully Self-funded	20301	259871	9797	143904	0.548595	0.00362647	-3917.31	<.001
Other	456	2063	217	1135	0.536721	0.0258034	-184.26	<.001
Missing	3572	3785	1351	752	0.28585	0.0105396	-16.9271	<.001
Two-proportion z-test for Adherent Rates between Local Residents and Internal Migrants
Characteristics	Followed		Adherent		The pooled proportion	Standard Error	Z	P value
	Local Residents	Internal Migrants	Local Residents	Internal Migrants
sexcode
male	48848	171218	26207	114308	0.638513	0.00246439	-1552.2	<.001
female	35787	113586	17837	72865	0.607218	0.00296046	-1211.51	<.001
Age group
18-44	9565	56120	5950	39486	0.691726	0.00510819	-1177.37	<.001
45-64	45131	161615	23454	104417	0.618493	0.00258618	-1520.51	<.001
＞65	29939	67069	14640	43270	0.596961	0.00340934	-723.484	<.001
Marital status
Single	2428	7629	1451	5715	0.712539	0.0105456	-316.82	<.001
Married	80168	272661	41532	178509	0.623648	0.00194642	-1942.05	<.001
Widowed//Divorced	2001	4425	1039	2884	0.610489	0.0131368	-171.77	<.001
Missing	38	89	22	65	0.685039	0.0900121	-26.392	<.001
Occupation
Technical Personnel/Office Staff	26918	26000	13365	16259	0.55981	0.00431652	-166.807	<.001
Business Service Industry	18956	51671	9998	33447	0.615133	0.0041317	-682.029	<.001
Agriculture and Forestry	2015	11880	1043	7339	0.603239	0.0117867	-553.065	<.001
Industry	4568	84192	2405	55644	0.654	0.00722665	-3128.74	<.001
Other	9216	12241	4779	8136	0.601901	0.00675092	-175.368	<.001
Unemployed	22962	98816	12454	66344	0.647063	0.00350097	-1366.69	<.001
Missing	0	4	0	4	1			<.001
Education Level
Bachelor's degree or above	15248	6481	7798	4128	0.548852	0.0073787	-2.43338	0.0149586
College Diploma	14640	14907	7610	9759	0.587843	0.00572734	-133.148	<.001
High School/Technical School	26429	72076	13514	46422	0.608456	0.00350993	-833.001	<.001
Junior High School	14595	113321	7776	74799	0.645541	0.00420678	-2159.95	<.001
Elementary School or Below	10490	72675	5547	48697	0.652246	0.0049743	-1658.56	<.001
Missing	3233	5344	1799	3368	0.602425	0.0109042	-120.66	<.001
Insurance Type
Urban Employees	44582	121466	22840	76739	0.5997	0.00271312	-1049.54	<.001
Urban Residents	28688	17547	14726	10835	0.55285	0.00476501	-46.6857	<.001
Fully Self-funded	9797	143904	5586	98342	0.67617	0.00488587	-3486.57	<.001
Other	217	1135	130	748	0.649408	0.0353525	-145.811	<.001
Missing	1351	752	762	509	0.604375	0.0222473	-4.67257	<.001
