# Supplementary material for: Health Equity of Hypertension Management Between Local Residents and Internal Migrants in Shenzhen, China: Cross-Sectional Study
Source: JMIR Public Health Surveill. 2025 Feb 10;11:e65548. doi: 10.2196/65548 (PMC11833189; doi:10.2196/65548)
Supplement: Multimedia Appendix 2 [file publichealth-v11-e65548-s002.xlsx]

## Sheet: glm-enrolledment
Table2.1.1Multivariable logistic regression analysis of enrollment of internal migrants in Shenzhen
Variable	Estimate	p.value	OR	CI_lower	CI_upper
(Intercept)	-1.29934	<.001	0.273	0.264	0.281
Female(Ref:male)	-0.1763	<.001	0.838	0.83	0.847
Married(Ref:single)	0.642739	<.001	1.902	1.878	1.925
Widowed//Divorced(Ref:single)	0.916926	<.001	2.502	2.459	2.545
Missing(Ref:single)	0.840704	<.001	2.318	2.269	2.368
College Diploma(Ref:Bachelor's degree or above)	1.1152	<.001	3.05	2.908	3.2
High School/Technical School(Ref:Bachelor's degree or above)	0.350834	<.001	1.42	1.241	1.622
Junior High School(Ref:Bachelor's degree or above)	-0.0859557	<.001	0.918	0.901	0.935
Elementary School or Below(Ref:Bachelor's degree or above)	-0.211336	<.001	0.81	0.786	0.833
Missing(Ref:Bachelor's degree or above)	0.425831	<.001	1.531	1.502	1.56
Age group:45-65(Ref:18-44)	-0.306138	<.001	0.736	0.719	0.754
Age group:>65(Ref:18-44)	0.0521843	<.001	1.054	1.033	1.074
Business Service Industry(Ref:Technical Personnel/Office Staff)	-0.219171	0.066	0.803	0.633	1.011
Agriculture and Forestry(Ref:Technical Personnel/Office Staff)	0.279114	<.001	1.322	1.284	1.361
Industry(Ref:Technical Personnel/Office Staff)	0.515434	<.001	1.674	1.631	1.719
Other(Ref:Technical Personnel/Office Staff)	0.808101	<.001	2.244	2.185	2.304
Unemployed(Ref:Technical Personnel/Office Staff)	1.04176	<.001	2.834	2.755	2.916
Missing(Ref:Technical Personnel/Office Staff)	-0.613751	<.001	0.541	0.524	0.56
Urban Residents(Ref:Urban Employees)	-0.114029	<.001	0.892	0.874	0.911
Fully Self-funded(Ref:Urban Employees)	-0.330317	<.001	0.719	0.709	0.728
Other(Ref:Urban Employees)	-0.474426	<.001	0.622	0.581	0.667
Missing(Ref:Urban Employees)	-0.870153	<.001	0.419	0.402	0.437
Table 2.1.2 Multivariable logistic regression analysis of enrolledment of local residents in Shenzhen
Variable	Estimate	p.value	OR	CI_lower	CI_upper
(Intercept)	-1.35936	<.001	0.257	0.247	0.267
Female(Ref:male)	-0.15994	<.001	0.852	0.84	0.865
Married(Ref:single)	0.839108	<.001	2.314	2.267	2.363
Widowed//Divorced(Ref:single)	1.17937	<.001	3.252	3.173	3.333
Missing(Ref:single)	0.670573	<.001	1.955	1.883	2.031
College Diploma(Ref:Bachelor's degree or above)	0.77629	<.001	2.173	2.035	2.321
High School/Technical School(Ref:Bachelor's degree or above)	0.520407	<.001	1.683	1.44	1.958
Junior High School(Ref:Bachelor's degree or above)	-0.0564132	<.001	0.945	0.926	0.965
Elementary School or Below(Ref:Bachelor's degree or above)	-0.13348	<.001	0.875	0.83	0.923
Missing(Ref:Bachelor's degree or above)	0.186848	<.001	1.205	1.161	1.252
Age group:45-65(Ref:18-44)	-0.253285	<.001	0.776	0.756	0.797
Age group:>65(Ref:18-44)	-0.109081	<.001	0.897	0.876	0.918
Business Service Industry(Ref:Technical Personnel/Office Staff)	-1.2007	0.002	0.301	0.125	0.612
Agriculture and Forestry(Ref:Technical Personnel/Office Staff)	0.0482498	<.001	1.049	1.025	1.074
Industry(Ref:Technical Personnel/Office Staff)	0.151254	<.001	1.163	1.138	1.189
Other(Ref:Technical Personnel/Office Staff)	0.250092	<.001	1.284	1.249	1.32
Unemployed(Ref:Technical Personnel/Office Staff)	0.275606	<.001	1.317	1.274	1.362
Missing(Ref:Technical Personnel/Office Staff)	-0.59758	<.001	0.55	0.528	0.573
Urban Residents(Ref:Urban Employees)	0.105976	<.001	1.112	1.091	1.133
Fully Self-funded(Ref:Urban Employees)	-0.452653	<.001	0.636	0.621	0.651
Other(Ref:Urban Employees)	-0.745318	<.001	0.475	0.423	0.532
Missing(Ref:Urban Employees)	-0.886367	<.001	0.412	0.391	0.435
Table 2.1.3 Multivariable logistic regression analysis of enrolledment of all people in Shenzhen
Variable	Estimate	p.value	OR	CI_lower	CI_upper
(Intercept)	-1.32437	<.001	0.266	0.26	0.272
Female(Ref:male)	-0.189212	<.001	0.828	0.821	0.835
Married(Ref:single)	0.654278	<.001	1.924	1.904	1.944
Widowed//Divorced(Ref:single)	0.867492	<.001	2.381	2.349	2.413
Missing(Ref:single)	0.796836	<.001	2.219	2.178	2.26
College Diploma(Ref:Bachelor's degree or above)	0.975624	<.001	2.653	2.554	2.756
High School/Technical School(Ref:Bachelor's degree or above)	0.413949	<.001	1.513	1.367	1.672
Junior High School(Ref:Bachelor's degree or above)	-0.0404652	<.001	0.96	0.947	0.974
Elementary School or Below(Ref:Bachelor's degree or above)	-0.160703	<.001	0.852	0.831	0.873
Missing(Ref:Bachelor's degree or above)	0.514256	<.001	1.672	1.647	1.698
Age group:45-65(Ref:18-44)	-0.271755	<.001	0.762	0.749	0.775
Age group:>65(Ref:18-44)	0.0332888	<.001	1.034	1.019	1.049
Business Service Industry(Ref:Technical Personnel/Office Staff)	-0.403689	<.001	0.668	0.535	0.826
Agriculture and Forestry(Ref:Technical Personnel/Office Staff)	0.17257	<.001	1.188	1.167	1.21
Industry(Ref:Technical Personnel/Office Staff)	0.407422	<.001	1.503	1.479	1.527
Other(Ref:Technical Personnel/Office Staff)	0.712652	<.001	2.039	2.006	2.074
Unemployed(Ref:Technical Personnel/Office Staff)	0.928274	<.001	2.53	2.483	2.579
Missing(Ref:Technical Personnel/Office Staff)	-0.620971	<.001	0.537	0.525	0.55
Urban Residents(Ref:Urban Employees)	-0.136467	<.001	0.872	0.861	0.884
Fully Self-funded(Ref:Urban Employees)	-0.217785	<.001	0.804	0.796	0.813
Other(Ref:Urban Employees)	-0.514201	<.001	0.598	0.564	0.634
Missing(Ref:Urban Employees)	-0.769744	<.001	0.463	0.449	0.478

## Sheet: glm_follow-up
Table2.2.1Multivariable logistic regression analysis of follow up of internal migrants in Shenzhen
Variable	Estimate	p.value	OR	CI_lower	CI_upper
(Intercept)	0.205	<.001	1.227	1.168	1.29
Female(Ref:male)	-0.094	<.001	0.91	0.898	0.922
Married(Ref:single)	0.109	<.001	1.116	1.076	1.157
Widowed//Divorced(Ref:single)	0.018	0.537	1.018	0.961	1.079
Missing(Ref:single)	-0.704	<.001	0.495	0.38	0.638
College Diploma(Ref:Bachelor's degree or above)	0.092	<.001	1.096	1.05	1.145
High School/Technical School(Ref:Bachelor's degree or above)	0.236	<.001	1.266	1.218	1.316
Junior High School(Ref:Bachelor's degree or above)	0.326	<.001	1.386	1.333	1.44
Elementary School or Below(Ref:Bachelor's degree or above)	0.381	<.001	1.464	1.407	1.524
Missing(Ref:Bachelor's degree or above)	-0.164	<.001	0.849	0.805	0.895
Age group:45-65(Ref:18-44)	-0.039	<.001	0.962	0.946	0.978
Age group:>65(Ref:18-44)	-0.009	0.397	0.991	0.969	1.013
Business Service Industry(Ref:Technical Personnel/Office Staff)	-0.056	<.001	0.945	0.922	0.969
Agriculture and Forestry(Ref:Technical Personnel/Office Staff)	-0.017	0.367	0.983	0.948	1.02
Industry(Ref:Technical Personnel/Office Staff)	0.197	<.001	1.218	1.189	1.248
Other(Ref:Technical Personnel/Office Staff)	-0.295	<.001	0.745	0.721	0.77
Unemployed(Ref:Technical Personnel/Office Staff)	-0.118	<.001	0.888	0.866	0.911
Missing(Ref:Technical Personnel/Office Staff)	-1.238	0.019	0.29	0.087	0.722
Urban Residents(Ref:Urban Employees)	-0.181	<.001	0.834	0.813	0.856
Fully Self-funded(Ref:Urban Employees)	-0.252	<.001	0.777	0.764	0.79
Other(Ref:Urban Employees)	-0.271	<.001	0.763	0.698	0.833
Missing(Ref:Urban Employees)	-1.419	<.001	0.242	0.222	0.263
Table 2.2.2 Multivariable logistic regression analysis of follow up of local residents in Shenzhen
Variable	Estimate	p.value	OR	CI_lower	CI_upper
(Intercept)	0.286	<.001	1.331	1.233	1.437
Female(Ref:male)	-0.052	<.001	0.949	0.929	0.97
Married(Ref:single)	-0.179	<.001	0.836	0.777	0.9
Widowed//Divorced(Ref:single)	-0.048	0.352	0.953	0.862	1.054
Missing(Ref:single)	-1.469	<.001	0.23	0.161	0.329
College Diploma(Ref:Bachelor's degree or above)	0.038	0.027	1.039	1.004	1.074
High School/Technical School(Ref:Bachelor's degree or above)	0.11	<.001	1.116	1.082	1.152
Junior High School(Ref:Bachelor's degree or above)	0.158	<.001	1.171	1.127	1.216
Elementary School or Below(Ref:Bachelor's degree or above)	0.225	<.001	1.252	1.197	1.309
Missing(Ref:Bachelor's degree or above)	-0.084	0.014	0.92	0.86	0.983
Age group:45-65(Ref:18-44)	0.125	<.001	1.133	1.097	1.171
Age group:>65(Ref:18-44)	0.227	<.001	1.255	1.209	1.302
Business Service Industry(Ref:Technical Personnel/Office Staff)	-0.111	<.001	0.895	0.869	0.921
Agriculture and Forestry(Ref:Technical Personnel/Office Staff)	-0.084	0.021	0.919	0.856	0.988
Industry(Ref:Technical Personnel/Office Staff)	0.032	0.205	1.033	0.983	1.085
Other(Ref:Technical Personnel/Office Staff)	-0.186	<.001	0.83	0.8	0.862
Unemployed(Ref:Technical Personnel/Office Staff)	-0.219	<.001	0.803	0.777	0.83
Missing(Ref:Technical Personnel/Office Staff)	-8.177	0.752	0	0	3.12724
Urban Residents(Ref:Urban Employees)	0.023	0.088	1.023	0.997	1.05
Fully Self-funded(Ref:Urban Employees)	-0.317	<.001	0.729	0.704	0.754
Other(Ref:Urban Employees)	-0.331	<.001	0.718	0.597	0.865
Missing(Ref:Urban Employees)	-0.582	<.001	0.559	0.508	0.615
Table 2.2.3 Multivariable logistic regression analysis of follow up of all people in Shenzhen
Variable	Estimate	p.value	OR	CI_lower	CI_upper
(Intercept)	0.234	<.001	1.263	1.217	1.311
Female(Ref:male)	-0.088	<.001	0.916	0.906	0.926
Married(Ref:single)	0.017	0.292	1.018	0.985	1.051
Widowed//Divorced(Ref:single)	-0.008	0.756	0.992	0.944	1.043
Missing(Ref:single)	-0.983	<.001	0.374	0.303	0.459
College Diploma(Ref:Bachelor's degree or above)	0.078	<.001	1.081	1.053	1.109
High School/Technical School(Ref:Bachelor's degree or above)	0.219	<.001	1.245	1.217	1.274
Junior High School(Ref:Bachelor's degree or above)	0.324	<.001	1.382	1.35	1.415
Elementary School or Below(Ref:Bachelor's degree or above)	0.384	<.001	1.468	1.431	1.506
Missing(Ref:Bachelor's degree or above)	-0.111	<.001	0.895	0.861	0.93
Age group:45-65(Ref:18-44)	-0.017	0.026	0.983	0.969	0.998
Age group:>65(Ref:18-44)	0.017	0.073	1.017	0.998	1.035
Business Service Industry(Ref:Technical Personnel/Office Staff)	-0.064	<.001	0.938	0.921	0.955
Agriculture and Forestry(Ref:Technical Personnel/Office Staff)	-0.029	0.071	0.972	0.942	1.002
Industry(Ref:Technical Personnel/Office Staff)	0.218	<.001	1.243	1.219	1.267
Other(Ref:Technical Personnel/Office Staff)	-0.234	<.001	0.791	0.772	0.811
Unemployed(Ref:Technical Personnel/Office Staff)	-0.137	<.001	0.872	0.855	0.889
Missing(Ref:Technical Personnel/Office Staff)	-1.667	0.001	0.189	0.057	0.462
Urban Residents(Ref:Urban Employees)	-0.113	<.001	0.893	0.878	0.909
Fully Self-funded(Ref:Urban Employees)	-0.222	<.001	0.801	0.789	0.812
Other(Ref:Urban Employees)	-0.268	<.001	0.765	0.706	0.828
Missing(Ref:Urban Employees)	-0.891	<.001	0.41	0.387	0.435

## Sheet: glm_adherent
Table2.3.1 Multivariable logistic regression analysis of adherence of internal migrants in Shenzhen
Variable	Estimate	p.value	OR	CI_lower	CI_upper
(Intercept)	0.934	<0.001	2.544	2.36	2.743
Female(Ref:male)	-0.205	<0.001	0.814	0.8	0.829
Married(Ref:single)	-0.303	<0.001	0.739	0.699	0.78
Widowed//Divorced(Ref:single)	-0.301	<0.001	0.74	0.681	0.804
Missing(Ref:single)	0.017	0.945	1.017	0.631	1.639
College Diploma(Ref:Bachelor's degree or above)	0.083	0.008	1.087	1.022	1.156
High School/Technical School(Ref:Bachelor's degree or above)	0.039	0.162	1.04	0.984	1.099
Junior High School(Ref:Bachelor's degree or above)	0.107	<0.001	1.113	1.054	1.176
Elementary School or Below(Ref:Bachelor's degree or above)	0.194	<0.001	1.214	1.146	1.285
Missing(Ref:Bachelor's degree or above)	-0.122	0.003	0.885	0.818	0.958
Age group:45-65(Ref:18-44)	-0.339	<0.001	0.712	0.697	0.728
Age group:>65(Ref:18-44)	-0.553	<0.001	0.575	0.558	0.593
Business Service Industry(Ref:Technical Personnel/Office Staff)	0.028	0.29	1.028	0.977	1.083
Agriculture and Forestry(Ref:Technical Personnel/Office Staff)	0.077	<0.001	1.08	1.038	1.124
Industry(Ref:Technical Personnel/Office Staff)	-0.122	<0.001	0.885	0.839	0.935
Other(Ref:Technical Personnel/Office Staff)	0.135	<0.001	1.145	1.101	1.19
Unemployed(Ref:Technical Personnel/Office Staff)	0.109	<0.001	1.115	1.058	1.176
Missing(Ref:Technical Personnel/Office Staff)	0.091	<0.001	1.095	1.051	1.141
Urban Residents(Ref:Urban Employees)	0.025	0.146	1.026	0.991	1.061
Fully Self-funded(Ref:Urban Employees)	0.46	<0.001	1.583	1.547	1.621
Other(Ref:Urban Employees)	0.349	<0.001	1.418	1.252	1.607
Missing(Ref:Urban Employees)	0.339	<0.001	1.404	1.199	1.643
Table2.3.2 Multivariable logistic regression analysis of adherence of local residents in Shenzhen
Variable	Estimate	p.value	OR	CI_lower	CI_upper
(Intercept)	0.56	<0.001	1.751	1.554	1.973
Female(Ref:male)	-0.179	<0.001	0.836	0.812	0.861
Married(Ref:single)	-0.163	0.005	0.849	0.758	0.952
Widowed//Divorced(Ref:single)	-0.072	0.333	0.931	0.805	1.076
Missing(Ref:single)	-0.04	0.906	0.961	0.496	1.862
College Diploma(Ref:Bachelor's degree or above)	0.07	0.003	1.073	1.024	1.124
High School/Technical School(Ref:Bachelor's degree or above)	0.072	0.001	1.074	1.029	1.122
Junior High School(Ref:Bachelor's degree or above)	0.167	<0.001	1.182	1.122	1.245
Elementary School or Below(Ref:Bachelor's degree or above)	0.208	<0.001	1.231	1.158	1.308
Missing(Ref:Bachelor's degree or above)	0.049	0.335	1.05	0.951	1.16
Age group:45-65(Ref:18-44)	-0.446	<0.001	0.64	0.611	0.671
Age group:>65(Ref:18-44)	-0.684	<0.001	0.504	0.478	0.532
Business Service Industry(Ref:Technical Personnel/Office Staff)	0.023	0.366	1.023	0.974	1.074
Agriculture and Forestry(Ref:Technical Personnel/Office Staff)	0.107	<0.001	1.113	1.062	1.166
Industry(Ref:Technical Personnel/Office Staff)	0.122	0.016	1.129	1.023	1.246
Other(Ref:Technical Personnel/Office Staff)	0.077	0.031	1.08	1.007	1.158
Unemployed(Ref:Technical Personnel/Office Staff)	0.05	0.088	1.051	0.993	1.113
Missing(Ref:Technical Personnel/Office Staff)	0.25	<0.001	1.283	1.218	1.352
Urban Residents(Ref:Urban Employees)	-0.006	0.721	0.994	0.959	1.029
Fully Self-funded(Ref:Urban Employees)	0.311	<0.001	1.364	1.299	1.433
Other(Ref:Urban Employees)	0.36	0.01	1.433	1.089	1.886
Missing(Ref:Urban Employees)	0.097	0.226	1.102	0.942	1.289
Table2.3.3Multivariable logistic regression analysis of adherence of all people in Shenzhen
Variable	Estimate	p.value	OR	CI_lower	CI_upper
(Intercept)	0.725	<.001	2.064	1.951	2.184
Female(Ref:male)	-0.219	<.001	0.803	0.791	0.815
Married(Ref:single)	-0.265	<.001	0.767	0.731	0.806
Widowed//Divorced(Ref:single)	-0.24	<.001	0.787	0.733	0.845
Missing(Ref:single)	0.001	0.998	1.001	0.681	1.469
College Diploma(Ref:Bachelor's degree or above)	0.132	<.001	1.141	1.101	1.183
High School/Technical School(Ref:Bachelor's degree or above)	0.16	<.001	1.173	1.137	1.211
Junior High School(Ref:Bachelor's degree or above)	0.261	<.001	1.298	1.257	1.341
Elementary School or Below(Ref:Bachelor's degree or above)	0.35	<.001	1.419	1.37	1.47
Missing(Ref:Bachelor's degree or above)	0.017	0.572	1.017	0.96	1.077
Age group:45-65(Ref:18-44)	-0.398	<.001	0.672	0.658	0.685
Age group:>65(Ref:18-44)	-0.675	<.001	0.509	0.497	0.522
Business Service Industry(Ref:Technical Personnel/Office Staff)	-0.005	0.762	0.995	0.96	1.03
Agriculture and Forestry(Ref:Technical Personnel/Office Staff)	0.106	<.001	1.112	1.079	1.146
Industry(Ref:Technical Personnel/Office Staff)	-0.037	0.109	0.964	0.921	1.008
Other(Ref:Technical Personnel/Office Staff)	0.191	<.001	1.211	1.174	1.248
Unemployed(Ref:Technical Personnel/Office Staff)	0.069	<.001	1.072	1.031	1.114
Missing(Ref:Technical Personnel/Office Staff)	0.156	<.001	1.169	1.133	1.206
Urban Residents(Ref:Urban Employees)	-0.041	<.001	0.96	0.938	0.983
Fully Self-funded(Ref:Urban Employees)	0.503	<.001	1.653	1.621	1.686
Other(Ref:Urban Employees)	0.385	<.001	1.47	1.312	1.646
Missing(Ref:Urban Employees)	0.114	0.024	1.121	1.015	1.238
